# Supplementary material for: Role of Nuclear Factor of Activated T Cells (NFAT) Pathway in Regulating Autophagy and Inflammation in Retinal Pigment Epithelial Cells
Source: Int J Mol Sci. 2021 Aug 12;22(16):8684. doi: 10.3390/ijms22168684 (PMC8395439; doi:10.3390/ijms22168684)
Supplement: Supplementary file 1 [file ijms-22-08684-s001.zip]

Archive with 1 entries (1 files):
- ijms-1282748-supplementary.pdf
